# Supplementary material for: Breakfast Quality and Insulin Resistance in Spanish Schoolchildren: A Cross-Sectional Study
Source: Int J Environ Res Public Health. 2023 Jan 9;20(2):1181. doi: 10.3390/ijerph20021181 (PMC9859171; doi:10.3390/ijerph20021181)
Supplement: Supplementary file 1 [file ijerph-20-01181-s001.zip]

Archive with 1 entries (1 files):
- ijerph-2111489-supplementary.pdf
